# Supplementary material for: Examining current or future trade-offs for biodiversity conservation in north-eastern Australia
Source: PLoS One. 2017 Feb 21;12(2):e0172230. doi: 10.1371/journal.pone.0172230 (PMC5319782; doi:10.1371/journal.pone.0172230)
Supplement: S1 Table — (XLSX) [file pone.0172230.s001.xlsx]

## Sheet: All variable correlations
	Range size current	Range size 2085	Overlap current-2085	Mean elevation current	Mean elevation 2085	Mean elevation overlap	Sd elevation current	Sd elevation 2085	Sd elevation overlap	% overlap	prop curr in cur	prop curr in 2055	prop curr in 2085	prop curr in AT	prop 2085 in curr	prop 2085 in 2055	prop 2085 in 2085	prop 2085 in AT	Global range size
Range size current	1
Range size 2085	0.851265	1
Overlap current-2085	0.914532	0.956287	1
Mean elevation current	-0.281084	-0.314966	-0.225872	1
Mean elevation 2085	-0.373933	-0.516784	-0.448718	0.552641	1
Mean elevation overlap	-0.317832	-0.472698	-0.387463	0.619772	0.970164	1
Sd elevation current	-0.017116	-0.0973604	0.00358417	0.587721	0.48331	0.580874	1
Sd elevation 2085	0.188002	0.165339	0.167241	-0.0671048	0.099316	0.111547	0.52059	1
Sd elevation overlap	0.255043	0.160764	0.223083	0.0994904	0.150894	0.234085	0.736595	0.88992	1
% overlap	0.506792	0.782133	0.703684	-0.338906	-0.592597	-0.546265	-0.0525037	0.315669	0.258755	1
prop curr in cur	-0.641333	-0.571747	-0.537192	0.441718	0.465245	0.457311	0.481767	0.132714	0.180996	-0.39645	1
prop curr in 2055	-0.629121	-0.570699	-0.527645	0.518491	0.494146	0.497945	0.55785	0.158984	0.22527	-0.40218	0.98668	1
prop curr in 2085	-0.632285	-0.572354	-0.526787	0.566899	0.493797	0.503818	0.581685	0.142036	0.219458	-0.399993	0.965452	0.99155	1
prop curr in AT	-0.643559	-0.57806	-0.536578	0.529319	0.489557	0.493256	0.552509	0.139961	0.206031	-0.398775	0.982838	0.996051	0.995487	1
prop 2085 in curr	-0.519776	-0.577681	-0.515684	0.316718	0.684569	0.65875	0.514281	0.37257	0.378325	-0.446733	0.806293	0.804268	0.776359	0.788233	1
prop 2085 in 2055	-0.517214	-0.606618	-0.541889	0.317453	0.709538	0.681347	0.514189	0.375762	0.382151	-0.485583	0.778402	0.783397	0.758391	0.767376	0.991142	1
prop 2085 in 2085	-0.512684	-0.629427	-0.560171	0.330717	0.72555	0.697265	0.520703	0.376494	0.388888	-0.517012	0.754563	0.765658	0.745499	0.750865	0.975728	0.992473	1
prop 2085 in AT	-0.521373	-0.622968	-0.555553	0.323298	0.718635	0.690157	0.514188	0.370512	0.379493	-0.504962	0.768898	0.776131	0.753401	0.76131	0.984941	0.997758	0.997566	1
Global range size	0.671271	0.682502	0.71597	-0.0836777	-0.303516	-0.245641	-0.0217081	0.0522743	0.111405	0.479494	-0.538942	-0.516233	-0.493548	-0.511242	-0.511614	-0.521431	-0.522841	-0.524578	1

## Sheet: Variable descriptions
Abbreviation	Description
% overlap	The percentage of the species' current distribution that is also within the 2085 distribution
Global range size	The range size of the species' entire range, including areas outside the study region
Mean elevation 2085	The mean elevation across the species distribution in 2085
Mean elevation current	The mean elevation across the species current distribution
Mean elevation overlap	The mean elevation across the overlap of current and 2085 distributions
Overlap current-2085	The number of grid cells within both the species' current and 2085 distributions
prop 2085 in 2055	The proportion of the species' 2085 distribution that fell within the 2055 Zonation solution
prop 2085 in 2085	The proportion of the species' 2085 distribution that fell within the 2085 Zonation solution
prop 2085 in AT	The proportion of the species' 2085 distribution that fell within the All Time Zonation solution
prop 2085 in curr	The proportion of the species' 2085 distribution that fell within the Current Zonation solution
prop curr in 2055	The proportion of the species' current distribution that fell within the 2055 Zonation solution
prop curr in 2085	The proportion of the species' current distribution that fell within the 2085 Zonation solution
prop curr in AT	The proportion of the species' current distribution that fell within the All Time Zonation solution
prop curr in cur	The proportion of the species' current distribution that fell within the Current Zonation solution
Range size 2085	The number of grid cells in the 2085 distribution
Range size current	The size of the species' distribution within the study area
Sd elevation 2085	The standard deviation across the species' 2085 distribution
Sd elevation current	The standard deviation across the species' current distribution
Sd elevation overlap	The standard deviation across the overlap of the species' current and 2085 distribution
